# Supplementary material for: Aortic Valve Replacement with Rapid-Deployment Bioprostheses: Long-Term Single-Center Results After 1000 Consecutive Implantations
Source: J Clin Med. 2025 Feb 26;14(5):1552. doi: 10.3390/jcm14051552 (PMC11900265; doi:10.3390/jcm14051552)
Supplement: Supplementary file 1 [file jcm-14-01552-s001.zip]

Archive with 1 entries (1 files):
- jcm-3426512-supplementary.pptx
